# Supplementary material for: An International, Multidisciplinary Consensus Set of Patient-Centered Outcome Measures for Substance-Related and Addictive Disorders
Source: J Clin Med. 2024 Apr 8;13(7):2154. doi: 10.3390/jcm13072154 (PMC11012938; doi:10.3390/jcm13072154)
Supplement: Supplementary file 1 [file jcm-13-02154-s001.zip]

Archive with 1 entries (1 files):
- jcm-2906081-supplementary.pdf
